# Supplementary material for: Peripheral blood gene expression profiles linked to monoamine metabolite levels in cerebrospinal fluid
Source: Transl Psychiatry. 2016 Dec 13;6(12):e983–. doi: 10.1038/tp.2016.245 (PMC5290339; doi:10.1038/tp.2016.245)
Supplement: Supplementary File 2 [file tp2016245x3.xlsx]

## Sheet: analysis_parameters
DAVID
Analysis tool: David http://david.abcc.ncifcrf.gov/ v6.7 accessed on 2014/09/17
	2015-01-01
Functional annotation chart	Databases included
1) Pathway	BBID, BIOCARTA, KEGG_PATHWAY, EC_NUMBER, PANTHER_PATHWAY, REACTOME_PATHWAY
2) Tissue expression	CGAP_EST_QUARTILE , GNF_U133A_QUARTILE, PIR_TISSUE_SPECIFICITY , UP_TISSUE

## Sheet: DAVID_results
10m3	results ordered by uncorrected P-value	up to 10 results listed (if significant after Bonferroni correction)
	Note: This analysis uses illumina probes as gene identifiers
PATHWAYS
Category	Term	Count	%	PValue	Genes	Fold Enrichment	Bonferroni	Benjamini	FDR	P_permutation
PANTHER_PATHWAY	P00047:PDGF signaling pathway	27	2.05323	0.000202247	ILMN_2324672, ILMN_2358560, ILMN_1748797, ILMN_1657679, ILMN_2322935, ILMN_2110908, ILMN_1664010, ILMN_1665964, ILMN_1667125, ILMN_1683178, ILMN_1717799, ILMN_1669523, ILMN_1760303, ILMN_2387799, ILMN_1761175, ILMN_1774844, ILMN_1772486, ILMN_2077623, ILMN_1706825, ILMN_1779376, ILMN_1732452, ILMN_1665738, ILMN_1795856, ILMN_2122103, ILMN_1724718, ILMN_1725312, ILMN_1740486	2.14162	0.0196271	0.0196271	0.2234	0.01
TISSUE EXPRESSION
Category	Term	Count	%	PValue	Genes	Fold Enrichment	Bonferroni	Benjamini	FDR	P_permutation
GNF_U133A_QUARTILE	Whole Brain_3rd	516	39.2395	7.57584e-54	ILMN_1713542, ILMN_1800540, ILMN_1669931, ILMN_1685009, ILMN_1681283, ILMN_2404085, ILMN_1785356, ILMN_2061043, ILMN_2155228, ILMN_2279961, ILMN_1705114, ILMN_1722491, ILMN_2357272, ILMN_1792078, ILMN_1721703, ILMN_1676385, ILMN_1785852, ILMN_1779376, ILMN_1752591, ILMN_2375599, ILMN_2403994, ILMN_2141941, ILMN_1758545, ILMN_1741148, ILMN_1694731, ILMN_1653180, ILMN_1656419, ILMN_1797594, ILMN_17…	1.77469	5.98491e-52	5.98491e-52	8.03392e-51	<0.01
GNF_U133A_QUARTILE	Cardiac Myocytes_3rd	754	57.3384	1.50628e-41	ILMN_1713542, ILMN_1800540, ILMN_1785356, ILMN_2061043, ILMN_2155228, ILMN_2110908, ILMN_1722491, ILMN_1680501, ILMN_1760802, ILMN_2357577, ILMN_1803772, ILMN_1742578, ILMN_1694731, ILMN_1758545, ILMN_2335072, ILMN_1688702, ILMN_1797594, ILMN_2411264, ILMN_2077094, ILMN_1803779, ILMN_1743131, ILMN_2182704, ILMN_1686750, ILMN_1699179, ILMN_1740772, ILMN_2196347, ILMN_1660810, ILMN_1769779, ILMN_17…	1.37045	1.18996e-39	5.94979e-40	1.59735e-38	<0.01
GNF_U133A_QUARTILE	PB-CD14+Monocytes_3rd	868	66.0076	2.09432e-37	ILMN_1713542, ILMN_1800540, ILMN_1708502, ILMN_2061043, ILMN_1785356, ILMN_2155228, ILMN_1722491, ILMN_1705114, ILMN_1760802, ILMN_2357577, ILMN_1806123, ILMN_1803772, ILMN_1742578, ILMN_1785661, ILMN_1758545, ILMN_1694731, ILMN_2335072, ILMN_1688702, ILMN_1797594, ILMN_2093674, ILMN_2411264, ILMN_2077094, ILMN_1732216, ILMN_1803779, ILMN_1743131, ILMN_1686750, ILMN_2182704, ILMN_1733142, ILMN_17…	1.25409	1.65451e-35	5.51505e-36	2.22096e-34	<0.01
GNF_U133A_QUARTILE	leukemiapromyelocytic(hl60)_3rd	367	27.9087	9.96084e-27	ILMN_1713542, ILMN_2061043, ILMN_2124790, ILMN_2155228, ILMN_2110908, ILMN_2299072, ILMN_2357272, ILMN_1792078, ILMN_1760802, ILMN_1676385, ILMN_1721703, ILMN_1674243, ILMN_2186108, ILMN_1806123, ILMN_1779376, ILMN_1752591, ILMN_1785661, ILMN_2403994, ILMN_1653180, ILMN_2335072, ILMN_1712687, ILMN_1689474, ILMN_1686750, ILMN_1674231, ILMN_1699179, ILMN_1680145, ILMN_1669502, ILMN_1807533, ILMN_16…	1.63983	7.86906e-25	1.96727e-25	1.05631e-23	<0.01
GNF_U133A_QUARTILE	PB-CD56+NKCells_3rd	780	59.3156	4.33059e-25	ILMN_1713542, ILMN_1800540, ILMN_1708502, ILMN_2061043, ILMN_2155228, ILMN_2110908, ILMN_1722491, ILMN_1705114, ILMN_1680501, ILMN_1760802, ILMN_2357577, ILMN_1806123, ILMN_1803772, ILMN_1742578, ILMN_1785661, ILMN_1694731, ILMN_1758545, ILMN_2335072, ILMN_1688702, ILMN_1797594, ILMN_2411264, ILMN_2093674, ILMN_2077094, ILMN_1743131, ILMN_1686750, ILMN_2182704, ILMN_1699179, ILMN_2196347, ILMN_16…	1.24004	3.42116e-23	6.84233e-24	4.59244e-22	<0.01
GNF_U133A_QUARTILE	CD8+T-cells_3rd	782	59.4677	1.76066e-21	ILMN_1713542, ILMN_1800540, ILMN_1708502, ILMN_2061043, ILMN_1785356, ILMN_2155228, ILMN_2110908, ILMN_1722491, ILMN_1680501, ILMN_1760802, ILMN_2357577, ILMN_1803772, ILMN_1742578, ILMN_1785661, ILMN_1694731, ILMN_1758545, ILMN_2335072, ILMN_1688702, ILMN_1797594, ILMN_2093674, ILMN_2077094, ILMN_1732216, ILMN_1803779, ILMN_1743131, ILMN_1686750, ILMN_2182704, ILMN_1699179, ILMN_1740772, ILMN_21…	1.21354	1.39092e-19	2.3182e-20	1.86712e-18	<0.01
UP_TISSUE	Epithelium	297	22.5856	7.38155e-21	ILMN_1800540, ILMN_1743933, ILMN_1809484, ILMN_1708502, ILMN_2404085, ILMN_2124790, ILMN_1786789, ILMN_1736796, ILMN_1807515, ILMN_2110908, ILMN_1755974, ILMN_2357272, ILMN_1705114, ILMN_2069945, ILMN_1760802, ILMN_2322842, ILMN_1705828, ILMN_1721703, ILMN_1676385, ILMN_1674243, ILMN_1726434, ILMN_1779376, ILMN_2151488, ILMN_1720241, ILMN_2189605, ILMN_1710758, ILMN_1727495, ILMN_2403994, ILMN_17…	1.66865	2.13327e-18	2.13327e-18	9.80777e-18	<0.01
GNF_U133A_QUARTILE	lymphnode_3rd	332	25.2471	5.62112e-19	ILMN_1713542, ILMN_1691340, ILMN_1764239, ILMN_1744959, ILMN_1783304, ILMN_1796305, ILMN_1715242, ILMN_1681283, ILMN_2061043, ILMN_2155228, ILMN_2124790, ILMN_1807515, ILMN_1676159, ILMN_1667932, ILMN_2110908, ILMN_2299072, ILMN_1722491, ILMN_2289775, ILMN_1703894, ILMN_2345015, ILMN_1760802, ILMN_2345016, ILMN_1674706, ILMN_1721703, ILMN_1676385, ILMN_1674243, ILMN_1806123, ILMN_1794599, ILMN_16…	1.53879	4.44069e-17	6.34384e-18	5.96101e-16	<0.01
GNF_U133A_QUARTILE	PLACENTA_3rd	878	66.7681	4.57079e-16	ILMN_1713542, ILMN_1800540, ILMN_1708502, ILMN_2061043, ILMN_2155228, ILMN_1680501, ILMN_1722491, ILMN_1705114, ILMN_1760802, ILMN_2357577, ILMN_1803772, ILMN_1742578, ILMN_1785661, ILMN_1758545, ILMN_1694731, ILMN_2335072, ILMN_1688702, ILMN_1797594, ILMN_2093674, ILMN_2411264, ILMN_2077094, ILMN_1732216, ILMN_1803779, ILMN_1743131, ILMN_1686750, ILMN_2182704, ILMN_1733142, ILMN_1699179, ILMN_21…	1.13427	3.5083e-14	4.32987e-15	4.66294e-13	<0.01
GNF_U133A_QUARTILE	lymphomaburkittsDaudi_3rd	249	18.9354	1.32665e-14	ILMN_1713542, ILMN_1796305, ILMN_1685009, ILMN_1715242, ILMN_2061043, ILMN_2155228, ILMN_2124790, ILMN_2299072, ILMN_2357272, ILMN_1669523, ILMN_1662686, ILMN_1676385, ILMN_1721703, ILMN_1680403, ILMN_1774844, ILMN_1668417, ILMN_1803772, ILMN_1752591, ILMN_1813455, ILMN_2141941, ILMN_1801109, ILMN_1776352, ILMN_1758545, ILMN_1694731, ILMN_2335072, ILMN_2353358, ILMN_1804419, ILMN_1712687, ILMN_16…	1.57466	1.04372e-12	1.16018e-13	1.4011e-11	<0.01

## Sheet: DAVID_results_official_gene
10m3	results ordered by uncorrected P-value	up to 10 results listed (if significant after Bonferroni correction)
	Note: This analysis uses official gene names
PATHWAYS
Category	Term	PValue	Bonferroni	Benjamini	FDR
PANTHER_PATHWAY	P00047:PDGF signaling pathway	0.000262834	0.025176	0.025176	0.289673
TISSUE EXPRESSION
Category	Term	PValue	Bonferroni	Benjamini	FDR
GNF_U133A_QUARTILE	Whole Brain_3rd	6.25632e-52	4.87993e-50	4.87993e-50	6.61781e-49
GNF_U133A_QUARTILE	Cardiac Myocytes_3rd	1.96709e-38	1.53433e-36	7.67166e-37	2.08075e-35
GNF_U133A_QUARTILE	PB-CD14+Monocytes_3rd	8.99977e-37	7.01982e-35	2.33994e-35	9.51979e-34
GNF_U133A_QUARTILE	PB-CD56+NKCells_3rd	6.1756e-24	4.81696e-22	1.20424e-22	6.53242e-21
GNF_U133A_QUARTILE	leukemiapromyelocytic(hl60)_3rd	1.18911e-23	9.27503e-22	1.85501e-22	1.25781e-20
UP_TISSUE	Epithelium	2.09932e-20	6.00406e-18	6.00406e-18	2.78488e-17
GNF_U133A_QUARTILE	CD8+T-cells_3rd	1.15082e-19	8.9764e-18	1.49607e-18	1.21732e-16
GNF_U133A_QUARTILE	lymphnode_3rd	4.1151e-16	3.4639e-14	4.996e-15	4.66294e-13
GNF_U133A_QUARTILE	PLACENTA_3rd	1.49373e-15	1.12577e-13	1.40998e-14	1.53211e-12
GNF_U133A_QUARTILE	caudatenucleus_3rd	8.63187e-14	6.72862e-12	7.47624e-13	9.12492e-11
