# Supplementary material for: Peripheral blood gene expression profiles linked to monoamine metabolite levels in cerebrospinal fluid
Source: Transl Psychiatry. 2016 Dec 13;6(12):e983–. doi: 10.1038/tp.2016.245 (PMC5290339; doi:10.1038/tp.2016.245)
Supplement: Supplementary File 3 [file tp2016245x4.xlsx]

## Sheet: analysis parameters
Gene Overlap	P-value threshold for all datasets 10^-3
Dataset		Unique genes in refseq		Notes
gwas results
MDD		395		genes overlapping clumped snp +- 20kb
BIP		675		genes overlapping clumped snp +- 20kb
SZ		787		genes overlapping clumped snp +- 20kb
height		4634		genes overlapping clumped snp +- 20kb
Differentially expressed genes
10m3		1057
Modules
black		209
blue		905
brown		585
green		222
greenyellow		65
magenta		140
pink		115
purple		103
tan		45
turquoise		1067
yellow		234

## Sheet: gene_overlap_results
	N genes	Overlap	P	Overlap	P	Overlap	P	Overlap	P
		SZ		BP		MDD		Height
10m3	1057	33	0.6135	35	0.1131	17	0.2376	231	0.1352
Modules
black	209	12	0.0396	5	0.661	4	0.3048	44	0.4566
blue	905	33	0.2525	23	0.6331	15	0.2177	196	0.201
brown	585	20	0.4322	17	0.3978	6	0.7973	114	0.7557
green	222	3	0.9776	3	0.9388	1	0.9516	40	0.8413
greenyellow	65	1	0.8922	1	0.8255	0	1	13	0.5871
magenta	140	3	0.8301	4	0.5247	3	0.287	28	0.5941
pink	115	5	0.3158	0	1	1	0.7825	18	0.9185
purple	103	4	0.4252	2	0.7652	0	1	18	0.8158
tan	45	1	0.7716	1	0.7021	0	1	9	0.5936
turquoise	1067	36	0.4185	36	0.0846	15	0.4434	212	0.7217
yellow	234	9	0.3411	8	0.286	1	0.9612	54	0.1865
